# Supplementary material for: Time of Care and Time of Dying: A Multidisciplinary Case Report on End-of-Life Experience Within the Italian Legal Framework
Source: Healthcare (Basel). 2025 Oct 29;13(21):2741. doi: 10.3390/healthcare13212741 (PMC12608887; doi:10.3390/healthcare13212741)
Supplement: Supplementary file 1 [file healthcare-13-02741-s001.zip]

Archive with 1 entries (1 files):
- healthcare-3893086-supplementary.pdf
